# Supplementary material for: Disability among Women and Men Who Married in Childhood: Evidence from Cross-Sectional Nationally Representative Surveys Undertaken in 37 Low- and Middle-Income Countries
Source: Int J Environ Res Public Health. 2022 Dec 21;20(1):88. doi: 10.3390/ijerph20010088 (PMC9819517; doi:10.3390/ijerph20010088)
Supplement: Supplementary file 1 [file ijerph-20-00088-s001.zip]

Archive with 1 entries (1 files):
- ijerph-2055383 - supplementary.pdf
